# Supplementary material for: Hospitalization and emergency department visits associated with potentially inappropriate medication in older adults: self-controlled case series analysis
Source: Front Public Health. 2023 Jun 30;11:1080703. doi: 10.3389/fpubh.2023.1080703 (PMC10352109; doi:10.3389/fpubh.2023.1080703)
Supplement: Supplementary file 1 [file Table_1.XLSX]

## Sheet: Supplementary Table 1
Supplementrary Table 1. The PIM drugs defined by Beers 2019 criteria
CLASS1	ingredcode	ingredname
Anticholinergics	259600AEL	brompheniramine maleate 400ug
Anticholinergics	259700ACS	brompheniramine maleate 4mg
Anticholinergics	259700ATB	brompheniramine maleate 4mg
Anticholinergics	259800ATB	brompheniramine maleate 12mg
Anticholinergics	260500ATB	brompheniramine maleate 12mg
Anticholinergics	269600AEL	brompheniramine maleate 0.4mg
Anticholinergics	269700ACS	brompheniramine maleate 4mg
Anticholinergics	385500ASY	brompheniramine maleate 400ug
Anticholinergics	395301ATB	brompheniramine maleate
Anticholinergics	409000ATB	brompheniramine maleate 1mg
Anticholinergics	261500ACR	acetaminophen 71.5mg
Anticholinergics	265700ASY	carbinoxamine maleate 0.24mg
Anticholinergics	265800ASY	carbinoxamine maleate 400ug
Anticholinergics	268600ACH	carbinoxamine maleate 2mg
Anticholinergics	269000AGN	caffeine anhydrous 50mg
Anticholinergics	396000ALQ	bromhexine HCl 0.4mg
Anticholinergics	396100ALQ	bromhexine HCl 0.2mg
Anticholinergics	397000ACH	carbinoxamine maleate 2mg
Anticholinergics	402900ACH	carbinoxamine maleate 4g
Anticholinergics	428500ACH	carbinoxamine maleate 2mg
Anticholinergics	485800ACH	carbinoxamine maleate
Anticholinergics	131801ATB	chlorpheniramine maleate 2mg
Anticholinergics	131802BIJ	chlorpheniramine maleate 4mg
Anticholinergics	131803ASY	chlorpheniramine maleate
Anticholinergics	131804ATB	chlorpheniramine maleate
Anticholinergics	131830BIJ	chlorpheniramine maleate 4mg(2mg/mL)
Anticholinergics	252700ATB	acetaminophen 325mg
Anticholinergics	253300ATB	acetaminophen 120mg
Anticholinergics	253400ATB	acetaminophen 200mg
Anticholinergics	253600ACH	acetaminophen 300mg
Anticholinergics	253700ACH	acetaminophen 300mg
Anticholinergics	253900ACH	acetaminophen 325mg
Anticholinergics	254000ATB	acetaminophen 325mg
Anticholinergics	254500ASY	acetaminophen 1mg
Anticholinergics	254700ATB	acetaminophen 150mg
Anticholinergics	254900ACH	acetaminophen 300mg
Anticholinergics	255000ACH	acetaminophen 75mg
Anticholinergics	255200ACH	acetaminophen 150mg
Anticholinergics	255300ACH	acetaminophen 200mg
Anticholinergics	255600ACH	caffeine anhydrous 30mg
Anticholinergics	255700ACH	acetaminophen 160mg
Anticholinergics	258900ATB	chlorpheniramine maleate 4mg
Anticholinergics	260000ASY	chlorpheniramine maleate 0.4mg
Anticholinergics	260600ACS	belladonna ext. 10.6mg
Anticholinergics	260700ACS	caffeine 40mg
Anticholinergics	260800ASY	caffeine anhydrous 833ug
Anticholinergics	260900ASY	caffeine anhydrous 1.389mg
Anticholinergics	261000ATB	caffeine anhydrous 15mg
Anticholinergics	261100ACS	belladonna ext. 10.64mg
Anticholinergics	261200ACS	belladonna ext. 0.1mg
Anticholinergics	261300ACS	belladonna ext. 6.7mg
Anticholinergics	261600ACH	belladonna ext. 500ug
Anticholinergics	261700ACH	belladonna ext. 6.7mg
Anticholinergics	265300ATB	chlorpheniramine maleate 4mg
Anticholinergics	265900ACH	chlorpheniramine maleate 1mg
Anticholinergics	266000ATB	chlorpheniramine maleate 2mg
Anticholinergics	266100ATB	chlorpheniramine maleate 4mg
Anticholinergics	267000ATB	aminophylline 50mg
Anticholinergics	267100ACH	aminophylline 50mg
Anticholinergics	267200ASY	ammonium chloride 10mg
Anticholinergics	267300ASY	ammonium chloride 10mg
Anticholinergics	267400ATB	DL-methylephedrine hydrochloride 17.5mg
Anticholinergics	267500ACH	chlorpheniramine maleate 4mg
Anticholinergics	267600ASY	chlorpheniramine maleate 150ug
Anticholinergics	267700ASY	chlorpheniramine maleate 150ug
Anticholinergics	267800ASY	chlorpheniramine maleate 0.2mg
Anticholinergics	267900ASY	chlorpheniramine maleate 400ug
Anticholinergics	268000ATB	DL-methylephedrine hydrochloride 17.5mg
Anticholinergics	268100ATB	chlorpheniramine maleate 2mg
Anticholinergics	268200ATB	chlorpheniramine maleate 2mg
Anticholinergics	268300ACH	chlorpheniramine maleate 2mg
Anticholinergics	268700ACH	chlorpheniramine maleate 2.5mg
Anticholinergics	268800ACH	chlorpheniramine maleate 4mg
Anticholinergics	268900ATB	caffeine anhydrous 25mg
Anticholinergics	269100ASY	chlorpheniramine maleate 133ug
Anticholinergics	269900ASY	chlorpheniramine maleate 150ug
Anticholinergics	270800ATB	cetylpyridinium chloride 1mg
Anticholinergics	296900ATB	betamethasone 0.25mg
Anticholinergics	307300ATB	chlorpheniramine maleate 5mg
Anticholinergics	307700ATB	aminoethylsulfonic acid 5mg
Anticholinergics	315000BIJ	chlorpheniramine maleate 5mg
Anticholinergics	355600APD	acetaminophen 650mg
Anticholinergics	356600ACS	chlorpheniramine maleate 2mg
Anticholinergics	367100ASY	chlorpheniramine maleate 0.2mg
Anticholinergics	374900ACH	chlorpheniramine maleate 3mg
Anticholinergics	386200ATB	aminophylline 30mg
Anticholinergics	386300ATB	aminophylline 50mg
Anticholinergics	395900ACS	chlorpheniramine maleate 3mg
Anticholinergics	396200ATB	chlorpheniramine meleate 1mg
Anticholinergics	396300ATB	chlorpheniramine meleate 2mg
Anticholinergics	396700ACH	caffeine anhydrous 15mg
Anticholinergics	396900ASY	chlorpheniramine maleate 150ug
Anticholinergics	402300ATB	chlorpheniramine maleate 4mg
Anticholinergics	402400APD	acetaminophen 500mg
Anticholinergics	408800ASY	acetaminophen 6.25mg
Anticholinergics	410500ASY	chlorpheniramine maleate 0.2mg
Anticholinergics	419600ACH	chlorpheniramine maleate 2mg
Anticholinergics	419600ACS	chlorpheniramine maleate 2mg
Anticholinergics	419700ATB	chlorpheniramine maleate 4mg
Anticholinergics	433100ATB	acetaminophen 500mg
Anticholinergics	433400ACH	acetaminophen 150mg
Anticholinergics	433600ACH	acetaminophen 150mg
Anticholinergics	442500ACS	acetaminophen 250mg
Anticholinergics	450200ATB	acetaminophen 500mg
Anticholinergics	450400ASY	acetylcysteine 20mg
Anticholinergics	457800ATB	chlorpheniramine maleate 2mg
Anticholinergics	462300ACH	chlorpheniramine maleate 2mg
Anticholinergics	462400ACH	chlorpheniramine maleate 2mg
Anticholinergics	471300ASY	chlorpheniramine maleate 0.2mg
Anticholinergics	493200ATB	caffeine anhydrous 20mg
Anticholinergics	530200ASY	chlorpheniramine maleate 20mg(200μg/mL)
Anticholinergics	530300ASY	chlorpheniramine maleate 47.2mg(200μg/mL)
Anticholinergics	530400ASY	chlorpheniramine maleate 0.1g(200μg/mL)
Anticholinergics	530500ASY	chlorpheniramine maleate 24mg(0.4mg/mL)
Anticholinergics	530600ASY	chlorpheniramine maleate 32mg(0.4mg/mL)
Anticholinergics	530700ASY	chlorpheniramine maleate 40mg(0.4mg/mL)
Anticholinergics	530800ASY	chlorpheniramine maleate 0.2g(0.4mg/mL)
Anticholinergics	530900ASY	chlorpheniramine maleate 0.4g(0.4mg/mL)
Anticholinergics	532500ASY	DL-methylephedrine hydrochloride 26.2mg(1.31
Anticholinergics	532600ASY	DL-methylephedrine hydrochloride 0.655g(1.31
Anticholinergics	532700ASY	DL-methylephedrine hydrochloride 0.65625g(1.
Anticholinergics	532800ASY	DL-methylephedrine hydrochloride 1.3125g(1.3
Anticholinergics	532900ASY	acetylcysteine 0.2g(20mg/mL)
Anticholinergics	533000ASY	acetylcysteine 10g(20mg/mL)
Anticholinergics	533100ASY	acetylcysteine 11g(20mg/mL)
Anticholinergics	533200ASY	acetylcysteine 12g(20mg/mL)
Anticholinergics	677200ASY	ammonium chloride 0.13g(10mg/mL)
Anticholinergics	684000ASY	acetylcysteine 0.3g(20mg/mL)
Anticholinergics	690300ASY	ammonium chloride 0.2g(10mg/mL)
Anticholinergics	135201ATB	clemastine fumarate (as clemastine 1mg)
Anticholinergics	135202BIJ	clemastine fumarate 2.68mg
Anticholinergics	135203ASY	clemastine fumarate
Anticholinergics	139301ATB	cyproheptadine HCl
Anticholinergics	305100ACH	carnitine chloride 150mg
Anticholinergics	385600ATB	dexbrompheniramine maleate 2mg
Anticholinergics	145901ATB	dimenhydrinate 50mg
Anticholinergics	447800ATB	cinnarizine 20mg
Anticholinergics	149801ACS	doxylamine succinate
Anticholinergics	149801ATB	doxylamine succinate 25mg
Anticholinergics	268400ACH	acetaminophen 30mg
Anticholinergics	269500ATB	bromhexine HCl 8mg
Anticholinergics	363900ASY	acetamicnophen 33.33mg
Anticholinergics	172101ATB	hydroxyzine hydrochloride 10mg
Anticholinergics	172102BIJ	hydroxyzine HCl
Anticholinergics	172103ASY	hydroxyzine HCl
Anticholinergics	172104ATB	hydroxyzine HCl
Anticholinergics	172104BIJ	hydroxyzine HCl
Anticholinergics	172105ATB	hydroxyzine hydrochloride 25mg
Anticholinergics	172106ASY	hydroxyzine HCl 2mg
Anticholinergics	172130ASY	hydroxyzine hydrochloride 0.2g(2mg/mL)
Anticholinergics	387201ATB	meclizine HCl
Anticholinergics	190501ASY	mequitazine 500㎍
Anticholinergics	190502ATB	mequitazine 5mg
Anticholinergics	190530ASY	mequitazine 45mg(0.5mg/mL)
Anticholinergics	190531ASY	mequitazine 50mg(0.5mg/mL)
Anticholinergics	190532ASY	mequitazine 0.25g(0.5mg/mL)
Anticholinergics	211601ATB	pheniramine maleate
Anticholinergics	211601BIJ	pheniramine maleate 45.5mg
Anticholinergics	213301APD	piprinhydrinate
Anticholinergics	213301ATB	piprinhydrinate 3mg
Anticholinergics	213301BIJ	piprinhydrinate 3mg
Anticholinergics	213330BIJ	piprinhydrinate 3mg(1.5mg/mL)
Anticholinergics	219101ATB	promethazine HCl 12.5mg
Anticholinergics	219102ATB	promethazine HCl 25mg
Anticholinergics	252200ATB	acetaminophen 150mg
Anticholinergics	260200ASY	pseudoephedrine HCl 6mg
Anticholinergics	260300ACH	pseudoephedrine HCl 60mg
Anticholinergics	260300ATB	pseudoephedrine HCl 60mg
Anticholinergics	260400ASY	acetaminophen 30mg
Anticholinergics	266400AEL	dextromethorphan Hbr 2mg
Anticholinergics	266400ASY	dextromethorphan Hbr 2mg
Anticholinergics	531000ASY	pseudoephedrine hydrochloride 0.36g(6mg/mL)
Anticholinergics	531100ASY	pseudoephedrine hydrochloride 0.45g(6mg/mL)
Anticholinergics	531200ASY	pseudoephedrine hydrochloride 0.51g(6mg/mL)
Anticholinergics	531300ASY	pseudoephedrine hydrochloride 0.54g(6mg/mL)
Anticholinergics	531400ASY	pseudoephedrine hydrochloride 0.6g(6mg/mL)
Anticholinergics	531500ASY	pseudoephedrine hydrochloride 3g(6mg/mL)
Anticholinergics	531600ASY	pseudoephedrine hydrochloride 6g(6mg/mL)
Anticholinergics	532400AEL	dextromethorphan hyrobromide 1g(2mg/mL)
Anticholinergics	116001ATB	benztropine mesylate 1mg
Anticholinergics	116002ATB	benztropine mesylate 2mg
Anticholinergics	116002BIJ	benztropine mesylate
Anticholinergics	218401ATB	procyclidine hydrochloride 5mg
Anticholinergics	244201ATB	trihexyphenidyl hydrochloride 2mg
Anticholinergics	244202ATB	trihexyphenidyl HCl
Anticholinergics	111801BIJ	atropine sulfate 10mg
Anticholinergics	111802BIJ	atropine sulfate 500㎍
Anticholinergics	111830BIJ	atropine sulfate 0.5mg(0.5mg/mL)
Anticholinergics	111831BIJ	atropine sulfate 10mg(0.5mg/mL)
Anticholinergics	257000ATB	belladonna ext.
Anticholinergics	260600ACS	belladonna ext.
Anticholinergics	261100ACS	belladonna ext.
Anticholinergics	261200ACS	belladonna ext.
Anticholinergics	261300ACH	belladonna ext.
Anticholinergics	261300ACS	belladonna ext.
Anticholinergics	261600ACH	belladonna ext.
Anticholinergics	261700ACH	belladonna ext.
Anticholinergics	282800ATB	belladonna ext.
Anticholinergics	288900ATB	aloe ext. 12.8mg
Anticholinergics	328400BIJ	aconitum tinc-D2 1.32μL(0.6μL/mL)
Anticholinergics	800800BIJ	aconitum tinc-D2 1.32μL(0.6μL/mL)
Anticholinergics	255800ATB	chlordiazepoxide 5mg
Anticholinergics	133501ATB	cimetropium bromide 50mg
Anticholinergics	133502BIJ	cimetropium bromide 5mg
Anticholinergics	133503BIJ	cimetropium bromide 10mg
Anticholinergics	133530BIJ	cimetropium bromide 5mg(5mg/mL)
Anticholinergics	133531BIJ	cimetropium bromide 10mg(5mg/mL)
Anticholinergics	143701ACH	dicyclomine HCl 10mg
Anticholinergics	143702ATB	dicyclomine HCl
Anticholinergics	257500ATB	dicyclomine HCl 5mg
Anticholinergics	257600ACH	dicyclomine HCl 10mg
Anticholinergics	257700ATB	dicyclomine HCl 20mg
Anticholinergics	272300ATB	aluminum hydroxide gel(dried) 400mg
Anticholinergics	284900ATB	aluminum hydroxide gel(dried) 400mg
Anticholinergics	385300ATB	dicyclomine HCl
Anticholinergics	172301ATB	hyoscine butylbromide 10mg
Anticholinergics	172302BIJ	hyoscine butylbromide 20mg
Anticholinergics	172330BIJ	hyoscine butylbromide 20mg(20mg/mL)
Anticholinergics	172401BIJ	hyoscine Hbr
Anticholinergics	257100ATB	acetaminophen 500mg
Anticholinergics	257800ATB	hyoscine butylbromide 10mg
Anticholinergics	314800BIJ	hyoscine butylbromide 20mg
Anticholinergics	172501ATB	hyoscyamine sulfate
Anticholinergics	395100ACH	papaverine HCl 20mg
Anticholinergics	240101ACH	tiquizium bromide 10mg
Anticholinergics	240101AGN	tiquizium bromide
Anticholinergics	240102ACH	tiquizium bromide 5mg
Antithrombotics	147201ATB	dipyridamole 25mg
Antithrombotics	147202BIJ	dipyridamole 10mg
Antithrombotics	147203ATB	dipyridamole 75mg
Antithrombotics	263300ACH	aspirin 330mg
Antithrombotics	489700ACR	aspirin 25mg
Antithrombotics	239201ATB	ticlopidine hydrochloride 0.1g
Antithrombotics	239202ATB	ticlopidine hydrochloride 0.25g
Antithrombotics	498900ATB	ginkgo biloba ext. 80mg
Anti-infective	376401ACH	nitrofurantoin
Anti-infective	376401ATB	nitrofurantoin
Cardiovascular	149101ATB	doxazosin mesylate (as doxazocin 1mg)
Cardiovascular	149102ATB	doxazosin mesylate (as doxazocin 2mg)
Cardiovascular	149104ATR	doxazosin mesylate (as doxazocin 4mg)
Cardiovascular	216801ATB	prazosin HCl 1mg
Cardiovascular	216802ATB	prazosin HCl 2mg
Cardiovascular	216803ATB	prazosin HCl
Cardiovascular	262900ATB	polythiazide 250ug
Cardiovascular	235501ACS	terazosin HCl 1mg
Cardiovascular	235501ATB	terazosin hydrochloride (as terazosin 1mg)
Cardiovascular	235502ACS	terazosin HCl 2mg
Cardiovascular	235502ATB	terazosin hydrochloride (as terazosin 2mg)
Cardiovascular	235503ACS	terazosin HCl 5mg
Cardiovascular	235503ATB	terazosin hydrochloride (as terazosin 5mg)
Cardiovascular	136501ATB	clonidine HCl
Cardiovascular	136501BIJ	clonidine HCl
Cardiovascular	136502ATB	clonidine HCl
Cardiovascular	136505ATR	clonidine hydrochloride 0.1mg
Cardiovascular	192701ATB	methyldopa
Cardiovascular	223101ATB	reserpine
Cardiovascular	223102BIJ	reserpine
Cardiovascular	263000ATB	reserpine
Cardiovascular	263100ACH	reserpine
Cardiovascular	147501ACH	disopyramide phospate
Cardiovascular	597401ATB	dronedarone 0.4g
Cardiovascular	144801ATB	digoxin 0.25mg
Cardiovascular	144801BIJ	digoxin 250㎍
Cardiovascular	144802AEL	digoxin 50㎍
Cardiovascular	144803BIJ	digoxin
Cardiovascular	144830BIJ	digoxin 0.25mg(0.25mg/mL)
Cardiovascular	144831AEL	digoxin 5mg(50μg/mL)
Cardiovascular	251101ATB	β-methyldigoxin 100㎍
Cardiovascular	201401ACS	nifedipine 10mg
Cardiovascular	201402ACS	nifedipine
Cardiovascular	201407ACS	nifedipine 5mg
Cardiovascular	107401ATB	amiodarone hydrochloride 0.2g
Cardiovascular	107402BIJ	amiodarone HCl 150mg
Cardiovascular	107430BIJ	amiodarone hydrochloride 0.15g(50mg/mL)
Central nervous system	107501ACR	amitriptyline HCl 10mg
Central nervous system	107501ATB	amitriptyline hydrochloride 10mg
Central nervous system	107502ACR	amitriptyline HCl 25mg
Central nervous system	107502ATB	amitriptyline hydrochloride 25mg
Central nervous system	107503ACR	amitriptyline HCl
Central nervous system	107504ATB	amitriptyline hydrochloride 5mg
Central nervous system	108001ATB	amoxapine 0.1g
Central nervous system	108002ATB	amoxapine 50mg
Central nervous system	136301ACH	clomipramine hydrochloride 10mg
Central nervous system	136301ATB	clomipramine HCl
Central nervous system	136302ACH	clomipramine hydrochloride 25mg
Central nervous system	136302ATB	clomipramine HCl
Central nervous system	136303ACH	clomipramine HCl
Central nervous system	148901ACH	dothiepin HCl 25mg
Central nervous system	148902ATB	dothiepin HCl 75mg
Central nervous system	149201ACH	doxepin HCl
Central nervous system	149202ACH	doxepin HCl
Central nervous system	149204ATB	doxepin hydrochloride (as doxepin 6mg)
Central nervous system	173701ATB	imipramine hydrochloride 25mg
Central nervous system	203401ATB	nortryptiline hydrochloride (as nortryptiline 10mg)
Central nervous system	203402ATB	nortryptiline hydrochloride (as nortryptiline 25mg)
Central nervous system	209301ATB	paroxetine hydrochloride (as paroxetine 10mg)
Central nervous system	209302ATB	paroxetine hydrochloride (as paroxetine 20mg)
Central nervous system	209303ATB	paroxetine HCl
Central nervous system	209304ATE	paroxetine HCl (as paroxetine) 12.5mg
Central nervous system	209304ATR	paroxetine hydrochloride (as paroxetine 12.5mg)
Central nervous system	209305ATE	paroxetine HCl(as paroxetine) 25mg
Central nervous system	209305ATR	paroxetine hydrochloride (as paroxetine 25mg)
Central nervous system	209306ATR	paroxetine hydrochloride (as paroxetine 37.5mg)
Central nervous system	222101ATB	quinupramine 2.5mg
Central nervous system	222102ATB	quinupramine
Central nervous system	420002ATB	amisulpride 0.4g
Central nervous system	420003ATB	amisulpride 0.1g
Central nervous system	420004ATB	amisulpride 0.2g
Central nervous system	451501ATB	aripiprazole 10mg
Central nervous system	451501ATD	aripiprazole 10mg
Central nervous system	451502ATB	aripiprazole 15mg
Central nervous system	451502ATD	aripiprazole 15mg
Central nervous system	451503ATB	aripiprazole 5mg
Central nervous system	451503ATD	aripiprazole 5mg
Central nervous system	451504ATB	aripiprazole 2mg
Central nervous system	451505ATB	aripiprazole 30mg
Central nervous system	451506BIJ	aripiprazole 0.3g(0.2g/mL)
Central nervous system	451507BIJ	aripiprazole 0.4g(0.2g/mL)
Central nervous system	511301ATB	blonanserin 2mg
Central nervous system	511302ATB	blonanserin 4mg
Central nervous system	511303ATB	blonanserin 8mg
Central nervous system	118901ATB	bromperidol 10mg
Central nervous system	118902BIJ	bromperidol 5mg
Central nervous system	118903ATB	bromperidol 1mg
Central nervous system	118904ATB	bromperidol 5mg
Central nervous system	131901ATB	chlorpromazine hydrochloride 0.1g
Central nervous system	131902BIJ	chlorpromazine HCl
Central nervous system	131903ATB	chlorpromazine HCl
Central nervous system	131904BIJ	chlorpromazine HCl
Central nervous system	131905ATB	chlorpromazine hydrochloride 0.2g
Central nervous system	131906BIJ	chlorpromazine HCl 50mg
Central nervous system	131907ATB	chlorpromazine HCl
Central nervous system	131908ATB	chlorpromazine hydrochloride 50mg
Central nervous system	132101ATB	chlorprothixene 0.1g
Central nervous system	132102ATB	chlorprothixene 10mg
Central nervous system	132103ATB	chlorprothixene
Central nervous system	137501ATB	clozapine 0.1g
Central nervous system	137502ATB	clozapine 25mg
Central nervous system	137503ATB	clozapine 50mg
Central nervous system	137504ATB	clozapine 0.2g
Central nervous system	150201BIJ	droperidol
Central nervous system	150202BIJ	droperidol
Central nervous system	150203BIJ	droperidol
Central nervous system	167901ATB	haloperidol
Central nervous system	167902BIJ	haloperidol 5mg
Central nervous system	167903ATB	haloperidol 1.5mg
Central nervous system	167904ATB	haloperidol 10mg
Central nervous system	167905ATB	haloperidol 20mg
Central nervous system	167906ATB	haloperidol 3mg
Central nervous system	167907ATB	haloperidol
Central nervous system	167908ATB	haloperidol 5mg
Central nervous system	167909ATB	haloperidol
Central nervous system	167930BIJ	haloperidol 5mg(5mg/mL)
Central nervous system	168001BIJ	haloperidol decanoate 50mg
Central nervous system	168030BIJ	haloperidol decanoate (as haloperidol 50mg(50mg/mL)
Central nervous system	183301ATB	levomepromazine maleate (as levomepromazine 0.1g)
Central nervous system	183302ATB	levomepromazine maleate (as levomepromazine 25mg)
Central nervous system	183303ATB	levomepromazine maleate (as levomepromazine 50mg)
Central nervous system	186001ACH	loxapine
Central nervous system	186002ACH	loxapine
Central nervous system	186003ACH	loxapine
Central nervous system	191001ATB	mesoridazine besylate
Central nervous system	191002ATB	mesoridazine besylate
Central nervous system	191003ATB	mesoridazine besylate
Central nervous system	191004ATB	mesoridazine besylate
Central nervous system	196901ATB	molindone hydrochloride 10mg
Central nervous system	196902ATB	molindone hydrochloride 25mg
Central nervous system	196903ATB	molindone HCl 5mg
Central nervous system	204001ATB	olanzapine 10mg
Central nervous system	204001ATD	olanzapine 10mg
Central nervous system	204001BIJ	olanzapine 10mg
Central nervous system	204002ATB	olanzapine 5mg
Central nervous system	204002ATD	olanzapine 5mg
Central nervous system	204003ATB	olanzapine 7.5mg
Central nervous system	204004ATB	olanzapine 2.5mg
Central nervous system	204005ATB	olanzapine 15mg
Central nervous system	503201ATR	paliperidone 3mg
Central nervous system	503202ATR	paliperidone 6mg
Central nervous system	503203ATR	paliperidone 9mg
Central nervous system	586401BIJ	paliperidone palmitate(as paliperidone) 75mg
Central nervous system	586402BIJ	paliperidone palmitate(as paliperidone) 100mg
Central nervous system	586403BIJ	paliperidone palmitate(as paliperidone) 150mg
Central nervous system	586404BIJ	paliperidone palmitate(as paliperidone) 25mg
Central nervous system	586405BIJ	paliperidone palmitate(as paliperidone) 50mg
Central nervous system	586430BIJ	paliperidone palmitate (as paliperidone 25mg(0.1g/m
Central nervous system	586431BIJ	paliperidone palmitate (as paliperidone 50mg(0.1g/m
Central nervous system	586432BIJ	paliperidone palmitate (as paliperidone 75mg(0.1g/m
Central nervous system	586433BIJ	paliperidone palmitate (as paliperidone 0.1g(0.1g/m
Central nervous system	586434BIJ	paliperidone palmitate (as paliperidone 0.15g(0.1g/
Central nervous system	586435BIJ	paliperidone palmitate (as paliperidone 0.175g(0.2g
Central nervous system	586436BIJ	paliperidone palmitate (as paliperidone 0.263g(0.2g
Central nervous system	586437BIJ	paliperidone palmitate (as paliperidone 0.35g(0.2g/
Central nervous system	586438BIJ	paliperidone palmitate (as paliperidone 0.525g(0.2g
Central nervous system	211401ATB	perphenazine 4mg
Central nervous system	211402BIJ	perphenazine
Central nervous system	212401ATB	pimozide 1mg
Central nervous system	212402ATB	pimozide 4mg
Central nervous system	448501ATB	prochlorperazine maleate (as prochlorperazine)
Central nervous system	448502ATB	prochlorperazine maleate (as prochlorperazine)
Central nervous system	378601ATB	quetiapine fumarate (as quetiapine 25mg)
Central nervous system	378602ATB	quetiapine fumarate (as quetiapine 0.1g)
Central nervous system	378603ATB	quetiapine fumarate (as quetiapine 0.2g)
Central nervous system	378604ATB	quetiapine fumarate (as quetiapine 0.3g)
Central nervous system	378605ATB	quetiapine fumarate (as quetiapine 50mg)
Central nervous system	378605ATR	quetiapine fumarate (as quetiapine 50mg)
Central nervous system	378606ATR	quetiapine fumarate (as quetiapine 0.2g)
Central nervous system	378607ATR	quetiapine fumarate (as quetiapine 0.3g)
Central nervous system	378608ATR	quetiapine fumarate (as quetiapine 0.4g)
Central nervous system	378609ATR	quetiapine fumarate (as quetiapine 0.15g)
Central nervous system	378610ATB	quetiapine fumarate (as quetiapine 12.5mg)
Central nervous system	224201ALQ	risperidone 1mg
Central nervous system	224201ATB	risperidone 1mg
Central nervous system	224201ATD	risperidone 1mg
Central nervous system	224202ALQ	risperidone 2mg
Central nervous system	224202ATB	risperidone 2mg
Central nervous system	224202ATD	risperidone 2mg
Central nervous system	224203ATB	risperidone 3mg
Central nervous system	224204ALQ	risperidone 0.5mg
Central nervous system	224204ATB	risperidone 0.5mg
Central nervous system	224204ATD	risperidone 0.5mg
Central nervous system	224205BIJ	risperidone extended release microspheres (as risperi
Central nervous system	224206BIJ	risperidone extended release microspheres (as risperi
Central nervous system	224207ATB	risperidone
Central nervous system	233401ATB	sulpiride 0.2g
Central nervous system	233402ACH	sulpiride 50mg
Central nervous system	256600ACH	pyridoxine HCl 50mg
Central nervous system	238001ATB	thioridazine HCl
Central nervous system	238002ATB	thioridazine HCl
Central nervous system	238003ATB	thioridazine HCl
Central nervous system	238004ATB	thioridazine HCl
Central nervous system	238101ACH	thiothixene 2mg
Central nervous system	238102ACH	thiothixene 5mg
Central nervous system	243801ATB	trifluoperazine HCl 5mg
Central nervous system	294500ATB	isopropamide iodide(as isopropamide) 5mg
Central nervous system	243901BIJ	triflupromazine HCl
Central nervous system	464901ACH	ziprasidone hydrochloride monohydrate (as ziprasidone
Central nervous system	464902ACH	ziprasidone hydrochloride monohydrate (as ziprasidone
Central nervous system	464903ACH	ziprasidone hydrochloride monohydrate (as ziprasidone
Central nervous system	464904ACH	ziprasidone hydrochloride monohydrate (as ziprasidone
Central nervous system	134401ATB	zuclopenthixol 10mg
Central nervous system	134402ATB	zuclopenthixol 25mg
Central nervous system	210601BIJ	pentobarbital sodium 100mg
Central nervous system	210630BIJ	pentobarbital sodium 0.1g(50mg/mL)
Central nervous system	211701ATB	phenobarbital 30mg
Central nervous system	211702ATB	phenobarbital
Central nervous system	211801BIJ	phenobarbital sodium 100mg
Central nervous system	211830BIJ	phenobarbital sodium 0.1g(0.1g/mL)
Central nervous system	251400ATB	diphenylhydantoin 100mg
Central nervous system	251500ATB	diphenylhydantoin sodium 50mg
Central nervous system	251600ATB	phenobarbital 30mg
Central nervous system	257600ACH	dicyclomine HCl 10mg
Central nervous system	257700ATB	dicyclomine HCl 20mg
Central nervous system	402601ACH	secobarbital sodium
Central nervous system	105501ATB	alprazolam 1mg
Central nervous system	105502ATB	alprazolam 0.25mg
Central nervous system	105503ATB	alprazolam
Central nervous system	105504ATB	alprazolam 0.4mg
Central nervous system	105505ATB	alprazolam 0.5mg
Central nervous system	105505ATR	alprazolam 0.5mg
Central nervous system	105506ATB	alprazolam 800㎍
Central nervous system	105507ATB	alprazolam 0.125mg
Central nervous system	131201ATB	chlordiazepoxide hydrochloride 10mg
Central nervous system	131202ATB	chlordiazepoxide hydrochloride 5mg
Central nervous system	255800ATB	chlordiazepoxide 5mg
Central nervous system	135701ATB	clobazam
Central nervous system	135702ATB	clobazam 5mg
Central nervous system	136401ATB	clonazepam 0.5mg
Central nervous system	137101ACH	clorazepate dipotassium 10mg
Central nervous system	137102ACH	clorazepate dipotassium 5mg
Central nervous system	142901ATB	diazepam 10mg
Central nervous system	142901BIJ	diazepam 10mg
Central nervous system	142902ATB	diazepam 2mg
Central nervous system	142903ATB	diazepam 5mg
Central nervous system	142903BIJ	diazepam
Central nervous system	142930BIJ	diazepam 10mg(5mg/mL)
Central nervous system	154501ATB	estazolam 1mg
Central nervous system	154502ATB	estazolam 2mg
Central nervous system	156201ATB	ethyl loflazepate 1mg
Central nervous system	156202ATB	ethyl loflazepate 2mg
Central nervous system	160601ATB	flunitrazepam 1mg
Central nervous system	161801ATB	flurazepam hydrochloride 15mg
Central nervous system	185501ATB	lorazepam 1mg
Central nervous system	185502BIJ	lorazepam 4mg
Central nervous system	185503ATB	lorazepam 2mg
Central nervous system	185504ATB	lorazepam 0.5mg
Central nervous system	185505BIJ	lorazepam 2mg
Central nervous system	185530BIJ	lorazepam 2mg(4mg/mL)
Central nervous system	185531BIJ	lorazepam 4mg(4mg/mL)
Central nervous system	194201ATB	mexazolam 0.5mg
Central nervous system	194202ATB	mexazolam 1mg
Central nervous system	385101ATB	oxazepam 10mg
Central nervous system	212601ACH	pinazepam 2.5mg
Central nervous system	212602ACH	pinazepam 5mg
Central nervous system	243501ATB	triazolam 0.125mg
Central nervous system	243502ATB	triazolam 0.25mg
Central nervous system	680401ATB	eszopiclone 1mg
Central nervous system	680402ATB	eszopiclone 2mg
Central nervous system	680403ATB	eszopiclone 3mg
Central nervous system	250501ATB	zolpidem tartrate 10mg
Central nervous system	250501ATD	zolpidem tartrate 10mg
Central nervous system	250502ATB	zolpidem tartrate 5mg
Central nervous system	250503ATR	zolpidem tartrate 6.25mg
Central nervous system	250504ATR	zolpidem tartrate 12.5mg
Central nervous system	250702ATR	zolpidem tartrate 6.25mg
Central nervous system	250703ATR	zolpidem tartrate 12.5mg
Central nervous system	250704ATD	zolpidem tartarate 10mg
Central nervous system	153201ATB	ergoloid mesylate 1.5mg
Central nervous system	153201BIJ	ergoloid mesylate
Central nervous system	153202ATB	ergoloid mesylate
Central nervous system	153203BIJ	ergoloid mesylate
Central nervous system	153204ATB	ergoloid mesylate 1mg
Central nervous system	153205ACH	ergoloid mesylate
Central nervous system	153206ATB	ergoloid mesylate
Central nervous system	178801ATB	isoxsuprine HCl
Endocrine	192501ATB	methyl testosterone 25mg
Endocrine	236101BIJ	testosterone cyclopentylpropionate 250mg
Endocrine	236103BIJ	testosterone cyclopentylpropionate
Endocrine	236104BIJ	testosterone cyclopentylpropionate 200mg
Endocrine	236130BIJ	testosterone cypionate 0.2g(0.2g/mL)
Endocrine	236201BIJ	testosterone enanthate 250mg
Endocrine	236301ACS	testosterone undecanoate 40mg
Endocrine	426701BIJ	testosterone propionate 500mg
Endocrine	154701BIJ	estradiol benzoate 2mg
Endocrine	154801BIJ	estradiol cypionate 5mg
Endocrine	154901ATB	estradiol hemihydrate (as estradiol 1mg)
Endocrine	154903ATB	estradiol hemihydrate (as estradiol 2mg)
Endocrine	155001ATB	estradiol valerate 1mg
Endocrine	155002ATB	estradiol valerate 2mg
Endocrine	155003BIJ	estradiol valerate 10mg
Endocrine	297000ATB	estradiol hemihydrate (as estradiol 1mg/정)
Endocrine	297100ATB	estradiol hemihydrate (as estradiol 2mg/정)
Endocrine	297400ATB	dydrogesterone 10mg/정(A정 14정중)
Endocrine	297500ATB	estradiol valerate 2mg/1정(A정 12정중)
Endocrine	297600ATB	estradiol valerate 2mg/정(A정 10정중)
Endocrine	297700ATB	estradiol valerate 2mg/1정(B정 70정중)
Endocrine	297800ATB	cyproterone accetate 1mg/1정(B정10정중)
Endocrine	297900ATB	estradiol valerate 2mg/1정(A정11정중)
Endocrine	298000ATB	estradiol valerate 2mg/1정(A정16정중)
Endocrine	298200ATB	estradiol hemihydrate 1mg/1정(A정6정중)
Endocrine	398400ATB	cyproterone acetate 1mg/정(B정 12정중)
Endocrine	433700ATB	dydrogesterone 10mg/정(A정 14정중)
Endocrine	433800ATB	dydrogesterone 5mg/정
Endocrine	433900ATB	estradiol valerate 1mg/정
Endocrine	434000ATB	estradiol valerate 1mg/정
Endocrine	434100ATB	estradiol valerate 2mg/정
Endocrine	441800ATB	estradiol valerate 1mg/1정(C정 7개정중)
Endocrine	490400ATB	drospirenone 2mg/정
Endocrine	507600ATB	estradiol valerate 1.31mg/정
Endocrine	155301ATB	estrogen(conjugated)
Endocrine	155302BIJ	estrogen(conjugated)
Endocrine	155401ATB	conjugated estrogens 0.3mg
Endocrine	155402ATB	conjugated estrogens 0.625mg
Endocrine	155403BIJ	estrogen(conjugated) 25mg
Endocrine	155404ATB	estrogen(conjugated) 1.25mg
Endocrine	297200ATB	estrogen(conjugated) 0.625mg/1정
Endocrine	297300ATB	estrogen(conjugated) 0.625mg/1정
Endocrine	298100ATB	estrogen(conjugated) 0.625mg/1정(A정 14정중)
Endocrine	387800ATB	estrogen(conjugated) 0.625mg/1정
Endocrine	424600ATB	estrogen(conjugated) 0.625mg/1정(A정28정중)
Endocrine	424700ATB	estrogen(conjugated) 0.625mg/1정(A정28정중)
Endocrine	424800ATB	estrogen(conjugated) 0.625mg/1정(A정28정중)
Endocrine	424900ATB	estrogen(conjugated) 0.625mg/1정(A정28정중)
Endocrine	453500ATB	estrogen(conjugated) 0.45mg/1정
Endocrine	465500ATB	estrogen(conjugated) 0.3mg/1정
Endocrine	155501ATB	estropipate (as estron sodium sulfate 0.625mg)
Endocrine	155502ATB	estropipate (as estron sodium sulfate 1.25mg)
Endocrine	689501BIJ	Pegvisomant
Endocrine	689502BIJ	Pegvisomant
Endocrine	689503BIJ	Pegvisomant
Endocrine	689504BIJ	Pegvisomant
Endocrine	689505BIJ	Pegvisomant
Endocrine	348402BIJ	somatropin 4I.U
Endocrine	348403BIJ	somatropin 10I.U
Endocrine	348404BIJ	somatropin 12I.U
Endocrine	348405BIJ	somatropin 16I.U
Endocrine	348406BIJ	somatropin 18.0147I.U
Endocrine	348407BIJ	somatropin 36I.U
Endocrine	348408BIJ	somatropin 24I.U
Endocrine	348409BIJ	somatropin 12.96I.U
Endocrine	348410BIJ	somatropin
Endocrine	348411BIJ	somatropin 15I.U
Endocrine	348412BIJ	somatropin 30I.U
Endocrine	348413BIJ	somatropin 27I.U
Endocrine	348414BIJ	somatropin 42I.U
Endocrine	348415BIJ	somatropin 72I.U
Endocrine	348430BIJ	somatropin 4I.U(8I.U/mL)
Endocrine	348431BIJ	somatropin 12I.U(8I.U/mL)
Endocrine	348432BIJ	somatropin 15I.U(10I.U/mL)
Endocrine	348433BIJ	somatropin 16I.U(8I.U/mL)
Endocrine	348434BIJ	somatropin 18.0147I.U(17.49I.U/mL)
Endocrine	348435BIJ	somatropin 30I.U(20I.U/mL)
Endocrine	348436BIJ	somatropin 4I.U(4I.U/mL)
Endocrine	348437BIJ	somatropin 16I.U(16I.U/mL)
Endocrine	348438BIJ	somatropin 16I.U(10.667I.U/mL)
Endocrine	348439BIJ	somatropin 36I.U(21.3018I.U/mL)
Endocrine	348440BIJ	somatropin 20I.U(11.1I.U/mL)
Endocrine	189301ASS	megestrol acetate 40mg
Endocrine	189301ATB	megestrol acetate 40mg
Endocrine	189302ATB	megestrol acetate 0.16g
Endocrine	189303ASS	megestrol acetate 0.65g(0.125g/mL)
Endocrine	189304ASS	megestrol acetate 0.625g(0.125g/mL)
Endocrine	189330ASS	megestrol acetate 0.4g(40mg/mL)
Endocrine	189331ASS	megestrol acetate 0.8g(40mg/mL)
Endocrine	189333ASS	megestrol acetate 4.8g(40mg/mL)
Endocrine	189334ASS	megestrol acetate 5.6g(40mg/mL)
Endocrine	189335ASS	megestrol acetate 9.6g(40mg/mL)
Endocrine	189336ASS	megestrol acetate 12g(40mg/mL)
Endocrine	189337ASS	megestrol acetate 14.4g(40mg/mL)
Endocrine	189338ASS	megestrol acetate 20g(40mg/mL)
Endocrine	132001ATB	chlorpropamide 250mg
Endocrine	165401ATB	glibenclamide 2.5mg
Endocrine	165402ATB	glibenclamide 5mg
Endocrine	165501ATB	glibenclamide, micronized
Endocrine	421100ATB	glibenclamide 2.5mg
Endocrine	443400ATB	glibenclamide 2.5mg
Endocrine	443500ATB	glibenclamide 5mg
Endocrine	471900ATB	glibenclamide 1.25mg
Endocrine	165701ATB	glimepiride 1mg
Endocrine	165702ATB	glimepiride 2mg
Endocrine	165703ATB	glimepiride 3mg
Endocrine	165704ATB	glimepiride 4mg
Endocrine	474200ATB	glimepiride 1mg
Endocrine	474300ATB	glimepiride 2mg
Endocrine	474300ATR	glimepiride 2mg
Endocrine	488800ATB	glimepiride 1mg
Endocrine	488900ATB	glimepiride 2mg
Endocrine	489000ATB	glimepiride 4mg
Endocrine	498600ATB	glimepiride 1mg
Endocrine	525500ATB	glimepiride 2mg
Endocrine	525600ATB	glimepiride 4mg
Gastrointestinal	193701ACH	metoclopramide HCl
Gastrointestinal	193701ATB	metoclopramide 3.84mg
Gastrointestinal	193702BIJ	metoclopramide HCl 10mg
Gastrointestinal	193703BIJ	metoclopramide HCl 59.1mg
Gastrointestinal	193704APD	metoclopramide HCl
Gastrointestinal	193705ALQ	metoclopramide HCl
Gastrointestinal	193708ATR	metoclopramide hydrochloride hydrate (as metocloprami
Gastrointestinal	193730BIJ	metoclopramide hydrochloride 10mg(5mg/mL)
Gastrointestinal	193801ATR	metoclopramide HCl
Gastrointestinal	294600ATB	digestive enzyme 10mg
Gastrointestinal	294700ATB	dizet A.P. 10mg
Gastrointestinal	294900ATB	metoclopramide HCl 6mg
Gastrointestinal	295500ATB	metoclopramide HCl 3.91mg
Gastrointestinal	295800ATB	dizet 100 10mg
Gastrointestinal	398300APD	diastase 167mg
Gastrointestinal	405600APD	diazet 100 10mg
Gastrointestinal	461700ATB	metoclopramide hydrochloride (as metoclopramid
Gastrointestinal	461700ATE	metoclopramide HCl(as metoclopramide 5mg) 5.
Gastrointestinal	621901ACR	dexlansoprazole 30mg
Gastrointestinal	621902ACR	dexlansoprazole 60mg
Gastrointestinal	367201ACH	esomeprazole magnesium (as esomeprazole 20mg)
Gastrointestinal	367201ACR	esomeprazole magnesium (as esomeprazole 20mg)
Gastrointestinal	367201ATB	esomeprazole magnesium (as esomeprazole 20mg)
Gastrointestinal	367201ATD	esomeprazole magnesium (as esomeprazole 20mg)
Gastrointestinal	367202ACH	esomeprazole magnesium (as esomeprazole 40mg)
Gastrointestinal	367202ACR	esomeprazole magnesium (as esomeprazole 40mg)
Gastrointestinal	367202ATB	esomeprazole magnesium (as esomeprazole 40mg)
Gastrointestinal	367202ATD	esomeprazole magnesium (as esomeprazole 40mg)
Gastrointestinal	459401BIJ	esomeprazole sodium (as esomeprazole 40mg)
Gastrointestinal	498001ACH	esomeprazole strontium tetrahydrate (as esomeprazole
Gastrointestinal	498002ACH	esomeprazole strontium tetrahydrate (as esomeprazole
Gastrointestinal	509901ACH	esomeprazole 40mg
Gastrointestinal	509902ACH	esomeprazole 20mg
Gastrointestinal	518000ATB	esomeprazol magnesium (as esomeprazol 20mg)
Gastrointestinal	523500ATB	esomeprazol strontium tetrahydrate (as esomepr
Gastrointestinal	527400ATB	esomeprazole 20mg
Gastrointestinal	670700ATB	esomeprazole magnesium (as esomeprazole 20mg)
Gastrointestinal	684100ATB	esomeprazole magnesium (as esomeprazole 40mg)
Gastrointestinal	505501ATE	ilaprazole 10mg
Gastrointestinal	181301ACE	lansoprazole granule (as lansoprazole 30mg)
Gastrointestinal	181301ACH	lansoprazole granule (as lansoprazole 30mg)
Gastrointestinal	181301ATB	lansoprazole 30mg
Gastrointestinal	181301ATD	lansoprazole 30mg
Gastrointestinal	181301ATE	lansoprazole 30mg
Gastrointestinal	181302ACE	lansoprazole granule (as lansoprazole 15mg)
Gastrointestinal	181302ACH	lansoprazole granule (as lansoprazole 15mg)
Gastrointestinal	181302ATD	lansoprazole 15mg
Gastrointestinal	181302ATE	lansoprazole 15mg
Gastrointestinal	204301ACE	omeprazole
Gastrointestinal	204301ATB	omeprazole
Gastrointestinal	204301ATE	omeprazole
Gastrointestinal	204401ACE	omeprazole granule(enteric coated) (as omeprazole 2
Gastrointestinal	204401ATE	omeprazole 20mg
Gastrointestinal	204402ATE	omeprazole 40mg
Gastrointestinal	204403ACE	omeprazole 10mg
Gastrointestinal	204403ATE	omeprazole 10mg
Gastrointestinal	204501BIJ	omeprazole sodium (as omeprazole 40mg)
Gastrointestinal	640200ATB	omeprazole 40mg
Gastrointestinal	664500ATB	omeprazole 20mg
Gastrointestinal	208801ATE	pantoprazole sodium (as pantoprazole 40mg)
Gastrointestinal	208801BIJ	pantoprazole sodium (as pantoprazole 40mg)
Gastrointestinal	208802ATE	pantoprazole sodium (as pantoprazole 20mg)
Gastrointestinal	656701ATE	pantoprazole hemimagnesium monohydrate (as pantoprazo
Gastrointestinal	222201ATB	rabeprazole sodium 10mg
Gastrointestinal	222201ATE	rabeprazole sodium 10mg
Gastrointestinal	222202ATB	rabeprazole sodium 20mg
Gastrointestinal	222202ATE	rabeprazole sodium 20mg
Gastrointestinal	222203ATE	rabeprazole sodium 5mg
Pain medications	210501ATB	pentazocine hydrochloride 25mg
Pain medications	210502BIJ	pentazocine HCl 30mg
Pain medications	210503ATB	pentazocine HCl
Pain medications	210530BIJ	pentazocine 30mg(30mg/mL)
Pain medications	211501BIJ	pethidine HCl 50mg
Pain medications	211502BIJ	pethidine HCl 25mg
Pain medications	211530BIJ	pethidine hydrochloride 25mg(50mg/mL)
Pain medications	211531BIJ	pethidine hydrochloride 50mg(50mg/mL)
Pain medications	100901ACH	aceclofenac 0.1g
Pain medications	100901ACS	aceclofenac 0.1g
Pain medications	100901ATB	aceclofenac 0.1g
Pain medications	100902ACH	aceclofenac 70mg
Pain medications	100903ATR	aceclofenac 0.2g
Pain medications	110702ATB	aspirin 0.5g
Pain medications	110802ATB	aspirin(encapsulated) 0.5g
Pain medications	110901BIJ	aspirin lysine
Pain medications	110902BIJ	aspirin lysine 0.9g
Pain medications	253200ATB	acetaminophen 75mg
Pain medications	254300ACH	aspirine 500mg
Pain medications	394500ATB	aspirin 400mg
Pain medications	263300ACH	aspirin 330mg
Pain medications	253000ATB	aspirin 330mg
Pain medications	133801ATB	cinnoxicam 15mg
Pain medications	136601ATB	clonixin lysinate 125mg
Pain medications	136602BIJ	clonixin lysinate 100mg
Pain medications	136603ATB	clonixin lysinate 250mg
Pain medications	142301ACS	dexibuprofen 0.3g
Pain medications	142301ATB	dexibuprofen 0.3g
Pain medications	142301ATR	dexibuprofen 0.3g
Pain medications	142302ATB	dexibuprofen 0.15g
Pain medications	142303ATB	dexibuprofen 0.4g
Pain medications	142304ASY	dexibuprofen 12mg
Pain medications	142330ASY	dexibuprofen 0.36g(12mg/mL)
Pain medications	142331ASY	dexibuprofen 0.6g(12mg/mL)
Pain medications	142332ASY	dexibuprofen 0.9g(12mg/mL)
Pain medications	142333ASY	dexibuprofen 1.2g(12mg/mL)
Pain medications	142334ASY	dexibuprofen 6g(12mg/mL)
Pain medications	142335ASY	dexibuprofen 12g(12mg/mL)
Pain medications	142336ASY	dexibuprofen 72mg(12mg/mL)
Pain medications	142337ASY	dexibuprofen 0.144g(12mg/mL)
Pain medications	454301ATB	dexketoprofen trometamol (as dexketoprofen 25mg)
Pain medications	454303BIJ	dexketoprofen trometamol (as dexketoprofen 50mg) 73.8
Pain medications	454330BIJ	dexketoprofen trometamol (as dexketoprofen 50mg(25m
Pain medications	143201ACR	diclofenac
Pain medications	143201ATR	diclofenac
Pain medications	143401ATB	diclofenac potassium 25mg
Pain medications	143402ATB	diclofenac potassium 50mg
Pain medications	143501ACR	diclofenac sodium 100mg
Pain medications	143501ATE	diclofenac sodium
Pain medications	143501ATR	diclofenac sodium 0.1g
Pain medications	143502ACH	diclofenac sodium 75mg
Pain medications	143502BIJ	diclofenac sodium 75mg
Pain medications	143504ACH	diclofenac sodium
Pain medications	143504ATB	diclofenac sodium 25mg
Pain medications	143504ATE	diclofenac sodium 25mg
Pain medications	143506ATB	diclofenac sodium 50mg
Pain medications	143506ATE	diclofenac sodium
Pain medications	143534BIJ	diclofenac sodium 75mg(25mg/mL)
Pain medications	143535BIJ	diclofenac sodium 75mg(37.5mg/mL)
Pain medications	143601BIJ	diclofenac-β-dimethyl-aminoethanol 90mg
Pain medications	143630BIJ	diclofenac-β-dimethyl-aminoethanol 90mg(30mg/mL)
Pain medications	143631BIJ	diclofenac-β-dimethyl-aminoethanol 90mg(45mg/mL)
Pain medications	254400ACH	cyanocobalamin 250ug
Pain medications	144601ATB	diflunisal lysine
Pain medications	144602ATB	diflunisal lysine
Pain medications	460401ATB	diflunisal 500mg
Pain medications	252000ATB	acetaminophen 120mg
Pain medications	252400ACH	acetaminophen 300mg
Pain medications	253100ATB	caffeine anhydrous 50mg
Pain medications	255600ACH	caffeine anhydrous 30mg
Pain medications	156601ACH	etodolac
Pain medications	156601ATB	etodolac 0.1g
Pain medications	156602ACH	etodolac 0.2g
Pain medications	156602ATB	etodolac 0.2g
Pain medications	156603ATB	etodolac 0.4g
Pain medications	156603ATR	etodolac 0.4g
Pain medications	156604ATR	etodolac 0.6g
Pain medications	156605ACH	etodolac
Pain medications	636901ATB	etoricoxib 30mg
Pain medications	157801ACH	fenoprofen calcium 0.2g
Pain medications	157801ATB	fenoprofen calcium
Pain medications	157802ACH	fenoprofen calcium 0.3g
Pain medications	157803ATB	fenoprofen calcium 0.6g
Pain medications	161901ACR	flurbiprofen 150mg
Pain medications	161902ATB	flurbiprofen 40mg
Pain medications	161903ATB	flurbiprofen 50mg
Pain medications	172801ACH	ibuprofen
Pain medications	172801ATB	ibuprofen 0.1g
Pain medications	172802ACH	ibuprofen 0.2g
Pain medications	172802ACS	ibuprofen 0.2g
Pain medications	172802ATB	ibuprofen 0.2g
Pain medications	172804ASY	ibuprofen 20mg
Pain medications	172805ACH	ibuprofen
Pain medications	172806ATB	ibuprofen 0.4g
Pain medications	172807ATB	ibuprofen 0.6g
Pain medications	172807ATR	ibuprofen 0.6g
Pain medications	172809ATB	ibuprofen
Pain medications	172810ASY	ibuprofen encapsulated
Pain medications	172811ASY	ibuprofen 40mg
Pain medications	172812BIJ	ibuprofen 10mg
Pain medications	172830BIJ	ibuprofen 10mg(5mg/mL)
Pain medications	172831ASY	ibuprofen 1g(20mg/mL)
Pain medications	172832ASY	ibuprofen 1.5g(20mg/mL)
Pain medications	172833ASY	ibuprofen 1.6g(20mg/mL)
Pain medications	172834ASY	ibuprofen 1.8g(20mg/mL)
Pain medications	172835ASY	ibuprofen 2g(20mg/mL)
Pain medications	172836ASY	ibuprofen 10g(20mg/mL)
Pain medications	172837ASY	ibuprofen 20g(20mg/mL)
Pain medications	172838ASY	ibuprofen 20g(40mg/mL)
Pain medications	172839ASY	ibuprofen 40g(20mg/mL)
Pain medications	313300ATB	codeine sulfate 20mg
Pain medications	313400ACH	codeine phosphate 10mg
Pain medications	363601ATB	ibuprofen encapsulated 200mg
Pain medications	363602ATB	ibuprofen encapsulated 400mg
Pain medications	363603ATB	ibuprofen encapsulated
Pain medications	378200ATB	ibuprofen 200mg
Pain medications	384200ATB	arginine 186mg
Pain medications	440900ASY	arginine 18.5mg
Pain medications	441500AGN	arginine 370mg
Pain medications	447900ASS	ibuprofen 20mg
Pain medications	451000AGN	arginine 128.5mg
Pain medications	173501ATB	imidazole salicylate
Pain medications	173502ATB	imidazole salicylate 0.75g
Pain medications	179701ACR	ketoprofen
Pain medications	179701BIJ	ketoprofen 100mg
Pain medications	179703ACH	ketoprofen 25mg
Pain medications	179703ATB	ketoprofen
Pain medications	179704ACH	ketoprofen 50mg
Pain medications	179704BIJ	ketoprofen 50mg
Pain medications	179731BIJ	ketoprofen 0.1g(50mg/mL)
Pain medications	179801ACH	ketoprofen lysine
Pain medications	426500ATB	ketoprofen
Pain medications	355501ATB	lornoxicam 8mg
Pain medications	355502BIJ	lornoxicam 8mg
Pain medications	355503ATB	lornoxicam 4mg
Pain medications	186101ATB	loxoprofen sodium hydrate (as loxoprofen sodium 60m
Pain medications	186102ATR	loxoprofen sodium hydrate (as loxoprofen sodium 90m
Pain medications	188401ACH	meclofenamate sodium
Pain medications	188402ACH	meclofenamate sodium
Pain medications	189001ACH	mefenamic acid 0.25g
Pain medications	189001ATB	mefenamic acid 0.25g
Pain medications	189002ASY	mefenamic acid
Pain medications	189003ATB	mefenamic acid 0.5g
Pain medications	189701ACH	meloxicam 7.5mg
Pain medications	189701ATB	meloxicam 7.5mg
Pain medications	189701ATD	meloxicam 7.5mg
Pain medications	189702ACH	meloxicam 15mg
Pain medications	189702ATD	meloxicam 15mg
Pain medications	189702BIJ	meloxicam 15mg
Pain medications	427101BIJ	meloxicam
Pain medications	458401ATB	morniflumate 700mg
Pain medications	458402ATB	morniflumate 0.35g
Pain medications	198101ASS	nabumetone 33.33mg
Pain medications	198102ATB	nabumetone 0.5g
Pain medications	198103ASS	nabumetone 50mg
Pain medications	198130ASS	nabumetone 0.5g(33.33mg/mL)
Pain medications	199401ATR	naproxen 1g
Pain medications	199402ACS	naproxen 0.25g
Pain medications	199402ATB	naproxen
Pain medications	199402ATE	naproxen
Pain medications	199403ATR	naproxen
Pain medications	199404ATB	naproxen 0.5g
Pain medications	199404ATE	naproxen 0.5g
Pain medications	199405ATB	naproxen
Pain medications	199501ACH	naproxen sodium 275mg
Pain medications	199501ATB	naproxen sodium 0.275g
Pain medications	199501BIJ	naproxen sodium 275mg
Pain medications	199502ATB	naproxen sodium 0.55g
Pain medications	199503ATB	naproxen sodium
Pain medications	450300ATB	naproxen sodium 220mg
Pain medications	518000ATB	esomeprazol magnesium (as esomeprazol 20mg)
Pain medications	523500ATB	esomeprazol strontium tetrahydrate (as esomepr
Pain medications	527400ATB	esomeprazole 20mg
Pain medications	201801ATB	nimesulide 0.1g
Pain medications	201802ASY	nimesulide 10mg
Pain medications	206101ATB	oxaprozin 0.2g
Pain medications	493401ATB	pelubiprofen 30mg
Pain medications	493402ATR	pelubiprofen 45mg
Pain medications	214001ACH	piroxicam 10mg
Pain medications	214001ATB	piroxicam 10mg
Pain medications	214002BIJ	piroxicam 20mg
Pain medications	214004ACH	piroxicam 20mg
Pain medications	214004ATB	piroxicam 20mg
Pain medications	214006ATB	piroxicam
Pain medications	214007ATB	piroxicam
Pain medications	214031BIJ	piroxicam 20mg(20mg/mL)
Pain medications	214101BIJ	piroxicam potassium 22.3mg
Pain medications	214102BIJ	piroxicam potassium 34.45mg
Pain medications	214130BIJ	piroxicam potassium (as piroxicam 20mg(20mg/mL))
Pain medications	214131BIJ	piroxicam potassium (as piroxicam 30mg(20mg/mL))
Pain medications	214201ATB	piroxicam β-cyclodextrin 191.2mg
Pain medications	214202ATB	piroxicam β-cyclodextrin (as piroxicam 10mg)
Pain medications	216501ASY	pranoprofen 15mg
Pain medications	216503ASY	pranoprofen 7.5mg
Pain medications	216504ACH	pranoprofen
Pain medications	216504ATB	pranoprofen 75mg
Pain medications	216532ASY	pranoprofen 0.45g (7.5mg/mL)
Pain medications	216533ASY	pranoprofen 0.75g (7.5mg/mL)
Pain medications	216534ASY	pranoprofen 3.75g (7.5mg/mL)
Pain medications	216535ASY	pranoprofen 7.5g (7.5mg/mL)
Pain medications	216536ASY	pranoprofen 15mg (15mg/mL)
Pain medications	218601ACH	proglumetacin maleate 0.15g
Pain medications	218602ATB	proglumetacin maleate 0.3g
Pain medications	218603ACH	proglumetacin maleate 75mg
Pain medications	233201ATB	sulindac 0.1g
Pain medications	233202ATB	sulindac 150mg
Pain medications	233203ATB	sulindac 0.2g
Pain medications	234401ACS	talniflumate 0.37g
Pain medications	234401ATB	talniflumate 0.37g
Pain medications	238901ATB	tiaprofenic acid 0.2g
Pain medications	238901BIJ	tiaprofenic acid
Pain medications	238902ACR	tiaprofenic acid
Pain medications	238902ATB	tiaprofenic acid
Pain medications	238902ATR	tiaprofenic acid 300mg
Pain medications	245201BIJ	trometamol tiaprofenate 293mg
Pain medications	249901ATB	zaltoprofen 80mg
Pain medications	174801ACR	indomethacin
Pain medications	174803ACH	indomethacin
Pain medications	419301BIJ	indomethacin sodium 1.25mg
Pain medications	180001ATB	ketorolac tromethamine 10mg
Pain medications	180002BIJ	ketorolac tromethamine 30mg
Pain medications	180033BIJ	ketorolac tromethamine 30mg(30mg/mL)
Pain medications	132201ATB	chlorzoxazone 200mg
Pain medications	251700ATB	acetaminophen 300mg
Pain medications	138701ATB	cyclobenzaprine hydrochloride 10mg
Pain medications	138702ACR	cyclobenzaprine hydrochloride 15mg
Pain medications	138703ACR	cyclobenzaprine hydrochloride 30mg
Pain medications	192001ATB	methocarbamol 0.25g
Pain medications	192002BIJ	methocarbamol 1g
Pain medications	192003ATB	methocarbamol 0.5g
Pain medications	192003BIJ	methocarbamol 500mg
Pain medications	192004ATB	methocarbamol 0.75g
Pain medications	192030BIJ	methocarbamol 0.5g(0.1g/mL)
Pain medications	192031BIJ	methocarbamol 1g(0.1g/mL)
Pain medications	256800ATB	aspirin 0.325g
Pain medications	449600ATB	acetaminophen 0.325g
Pain medications	449700ATB	acetaminophen 500mg
Pain medications	205201ATR	orphenadrine citrate 100mg
Pain medications	205202BIJ	orphenadrine citrate 60mg
Pain medications	205203ATR	orphenadrine citrate 50mg
Pain medications	205230BIJ	orphenadrine citrate 60mg(30mg/mL)
Pain medications	205301ATB	orphenadrine HCl 10mg
Pain medications	205302BIJ	orphenadrine HCl 40mg
Pain medications	205303ATB	orphenadrine hydrochloride 25mg
Pain medications	205304ATB	orphenadrine HCl 50mg
Genitourinary	141401AGN	desmopressin acetate (as desmopressin 89μg)
Genitourinary	141401APD	desmopressin acetate (as desmopressin 89μg)
Genitourinary	141401ATB	desmopressin acetate (as desmopressin 89μg)
Genitourinary	141401ATD	desmopressin acetate (as desmopressin 89μg)
Genitourinary	141402BIJ	desmopressin acetate 4㎍
Genitourinary	141404AGN	desmopressin acetate (as desmopressin 0.178mg)
Genitourinary	141404APD	desmopressin acetate (as desmopressin 0.178mg)
Genitourinary	141404ATB	desmopressin acetate (as desmopressin 0.178mg)
Genitourinary	141404ATD	desmopressin acetate (as desmopressin 0.178mg)
Genitourinary	141407ATL	desmopressin acetate (as desmopressin 60μg)
Genitourinary	141408ATL	desmopressin acetate (as desmopressin 0.12mg)
Genitourinary	141409ATL	desmopressin acetate (as desmopressin 0.24mg)
Genitourinary	141410ATL	desmopressin acetate (as desmopressin 25μg)
Genitourinary	141411ATL	desmopressin acetate (as desmopressin 50μg)
Genitourinary	141430BIJ	desmopressin acetate 4μg(4μg/mL)
Genitourinary	503801ATR	fesoterodine fumarate 4mg
Genitourinary	503802ATR	fesoterodine fumarate 8mg
Genitourinary	159201ATB	flavoxate hydrochloride 0.2g
Genitourinary	505801ATB	Imidafenacin 0.1mg
Genitourinary	505802ATD	imidafenacin 0.1mg
Genitourinary	207001ATB	oxybutynin chloride 5mg
Genitourinary	207001ATR	oxybutynin chloride 5mg
Genitourinary	207002ATB	oxybutynin chloride 3mg
Genitourinary	207003ASY	oxybutynin chloride
Genitourinary	207004ASY	oxybutynin chloride 1mg
Genitourinary	207005ATB	oxybutynin chloride
Genitourinary	207005ATR	oxybutynin chloride 10mg
Genitourinary	219701ATB	propiverine hydrochloride 10mg
Genitourinary	219702ATB	propiverine hydrochloride 20mg
Genitourinary	493801ATB	solifenacin succinate 5mg
Genitourinary	493801ATD	solifenacin succinate 5mg
Genitourinary	493802ATB	solifenacin succinate 10mg
Genitourinary	493802ATD	solifenacin succinate 10mg
Genitourinary	655601ATB	solifenacin fumarate 9.96mg
Genitourinary	655602ATB	solifenacin fumarate 4.98mg
Genitourinary	657401ATB	solifenacin tartrate 5.33mg
Genitourinary	657402ATB	solifenacin tartrate 10.66mg
Genitourinary	357101ATB	tolterodine L-tartrate 1mg
Genitourinary	357102ACR	tolterodine L-tartrate 2mg
Genitourinary	357102ATB	tolterodine L-tartrate 2mg
Genitourinary	357103ACR	tolterodine L-tartrate 4mg
Genitourinary	357103ATR	tolterodine L-tartrate 4mg
Genitourinary	245501ATB	trospium chloride 20mg
Genitourinary	245502ATB	trospium chloride 5mg
Genitourinary	245503ATB	trospium chloride 30mg

## Sheet: Supplementary Table 2
Supplementary Table 2. ICD-10 Codes of the comobidities in this study
Comorbidity	ICD-10 code
Hypertension	I10-I15
Ischemic heart disease	I20-I25
Heart failure	I099, I110, I130, I132, I255, I420, I425, I426, I427, I428, I429, I43, I50, P290
Cerebrovascular disease	I60-I69
Diabetes Mellitus	E10–14
Chronic Kidney disease	I120, I131, N032, N033, N034, N035, N036, N037, N052, N053, N054, N055, N056, N057, N18, N19, N250, Z490, Z492, Z940, Z992
Chronic Obstructive Pulmonary Disease	I278, I279, J40, J41, J42, J43, J44, J45, J46, J47, J60, J61, J62, J63, J64, J65, J66, J67, J684, J701, J703
Parkinson's disease	G20-23
Rheumatoid arthritis	M05, M06, M315, M32, M33, M34, M351, M353, M360
Osteoarthritis	M00-M19, M45
Fracture	hip(S72.0, S72.1), spine(S22.0, S22.1, S32.0, M48.4, M48.5), wrist(S52.5, S52.6), humerus(S42.2, S42.3)
